# Supplementary material for: Supporting Primary Care Communication on Vaccination in Multilingual and Culturally Diverse Settings: Lessons from South Tyrol, Italy
Source: Epidemiologia (Basel). 2025 Sep 2;6(3):50. doi: 10.3390/epidemiologia6030050 (PMC12452714; doi:10.3390/epidemiologia6030050)
Supplement: Supplementary file 1 [file epidemiologia-06-00050-s001.zip]

Archive with 1 entries (1 files):
- epidemiologia-3754719-supplementary material.pdf
